# Supplementary material for: ﻿Neilliadaloushanensis, a new species of Neillia (Rosaceae) from southwest China
Source: PhytoKeys. 2025 Aug 15;261:175–87. doi: 10.3897/phytokeys.261.152449 (PMC12374167; doi:10.3897/phytokeys.261.152449)
Supplement: XML Treatment for Neillia daloushanensis [file phytokeys.261.152449-treatment1.xml]

<!DOCTYPE tp:taxon-treatment
  PUBLIC "-//TaxonX//DTD Taxonomic Treatment Publishing DTD v0 20100105//EN" "tax-treatment-NSO.dtd">
<tp:taxon-treatment xmlns:tp="http://www.plazi.org/taxpub"><tp:treatment-meta><kwd-group><label>Taxon classification</label><kwd>
              <named-content content-type="kingdom">Plantae</named-content>
            </kwd><kwd>
              <named-content content-type="order">Rosales</named-content>
            </kwd><kwd>
              <named-content content-type="family">Rosaceae</named-content>
            </kwd></kwd-group><mixed-citation publication-type="journal"><person-group><name><surname>Wu</surname><given-names>Xu</given-names></name><name><surname>Ma</surname><given-names>Dai-Kun</given-names></name><name><surname>An</surname><given-names>Ming-Tai</given-names></name><name><surname>Feng</surname><given-names>Yu-Cai</given-names></name><name><surname>Yu</surname><given-names>Jiang-Hong</given-names></name><name><surname>Han</surname><given-names>Ji-Huai</given-names></name></person-group><article-title>﻿<italic><tp:taxon-name><tp:taxon-name-part taxon-name-part-type="genus" reg="Neillia">Neillia</tp:taxon-name-part><tp:taxon-name-part taxon-name-part-type="species" reg="daloushanensis">daloushanensis</tp:taxon-name-part></tp:taxon-name></italic>, a new species of <italic><tp:taxon-name><tp:taxon-name-part taxon-name-part-type="genus" reg="Neillia">Neillia</tp:taxon-name-part></tp:taxon-name></italic> (<tp:taxon-name><tp:taxon-name-part taxon-name-part-type="family">Rosaceae</tp:taxon-name-part></tp:taxon-name>) from southwest China</article-title><source>PhytoKeys</source><day>15</day><month>08</month><year>2025</year><volume>261</volume><fpage>175</fpage><lpage>187</lpage><pub-id pub-id-type="doi">10.3897/phytokeys.261.152449</pub-id></mixed-citation></tp:treatment-meta><tp:nomenclature><label>﻿</label><tp:taxon-name>
            <object-id xmlns:xlink="http://www.w3.org/1999/xlink" content-type="arpha" xlink:type="simple">D52E5492-689D-5CEB-808E-285826A9DEB2</object-id>
            <tp:taxon-name-part taxon-name-part-type="genus" reg="Neillia">Neillia</tp:taxon-name-part>
            <tp:taxon-name-part taxon-name-part-type="species" reg="daloushanensis">daloushanensis</tp:taxon-name-part>
            <object-id xmlns:xlink="http://www.w3.org/1999/xlink" content-type="ipni" xlink:type="simple">urn:lsid:ipni.org:names:77367214-1</object-id>
          </tp:taxon-name><tp:taxon-authority>M.T.An &amp; Xu Wu</tp:taxon-authority><tp:taxon-status xmlns:xlink="http://www.w3.org/1999/xlink" xlink:type="simple">sp. nov.</tp:taxon-status><xref ref-type="fig" rid="F1">Figs 1</xref><xref ref-type="fig" rid="F2">, 2</xref><xref ref-type="fig" rid="F5">, 5</xref></tp:nomenclature><tp:treatment-sec sec-type="material" id="SECID0EMAAG"><title>Type.</title><p>China • Guizhou Province, Daozhen Gelaozu Miaozu Autonomous County, Dashahe National Nature Reserve, Mazhaoyan, <named-content xmlns:xlink="http://www.w3.org/1999/xlink" content-type="dwc:verbatimCoordinates" xlink:type="simple"><named-content content-type="geo-json" specific-use="{&#34;type&#34;:&#34;Point&#34;,&#34;coordinates&#34;:[107.450000,29.183333]}" id="NCID0EVAAG" xlink:type="simple">29°11'N, 107°27'E</named-content></named-content>, alt. 1910 m, 26 October 2024, <italic>Ming-tai An</italic>, <italic>Xu Wu</italic>, <italic>Yu-cai Feng</italic>, <italic>Hua-kai Zou</italic>, <italic>Jin-xiong Ba</italic>, GZAC-DSH-001 (<bold><italic>holotype</italic></bold>: GZAC!; <bold><italic>paratype</italic></bold>: PE!).</p></tp:treatment-sec><tp:treatment-sec sec-type="diagnosis" id="SECID0EKBAG"><title>Diagnosis.</title><p>The new species is morphologically most similar to <italic><tp:taxon-name><tp:taxon-name-part taxon-name-part-type="genus" reg="Neillia">Neillia</tp:taxon-name-part><tp:taxon-name-part taxon-name-part-type="species" reg="gracilis">gracilis</tp:taxon-name-part></tp:taxon-name></italic> Franch., but differs notably in several characters. <italic><tp:taxon-name><tp:taxon-name-part taxon-name-part-type="genus" reg="Neillia">N.</tp:taxon-name-part><tp:taxon-name-part taxon-name-part-type="species" reg="daloushanensis">daloushanensis</tp:taxon-name-part></tp:taxon-name></italic> is a creeping liana with stout and quadrangular branchlets, whereas <italic><tp:taxon-name><tp:taxon-name-part taxon-name-part-type="genus" reg="Neillia">N.</tp:taxon-name-part><tp:taxon-name-part taxon-name-part-type="species" reg="gracilis">gracilis</tp:taxon-name-part></tp:taxon-name></italic> is not. Its leaves are approximately twice as long and wide as those of <italic><tp:taxon-name><tp:taxon-name-part taxon-name-part-type="genus" reg="Neillia">N.</tp:taxon-name-part><tp:taxon-name-part taxon-name-part-type="species" reg="gracilis">gracilis</tp:taxon-name-part></tp:taxon-name></italic>. The stipules are large and wide, broadly ovoid, sessile, and clasping, measuring 0.8–1.3 cm in length and 0.6–1.1 cm in width. The calyx tube is densely pilose on both surfaces and bears stipitate glands abaxially. Seeds number 2–4 (vs. 2 in <italic><tp:taxon-name><tp:taxon-name-part taxon-name-part-type="genus" reg="Neillia">N.</tp:taxon-name-part><tp:taxon-name-part taxon-name-part-type="species" reg="gracilis">gracilis</tp:taxon-name-part></tp:taxon-name></italic>, details refer to Table <xref ref-type="table" rid="T2">2</xref>).</p><table-wrap id="T2" position="float" orientation="portrait"><label>Table 2.</label><caption><p>Morphological comparison of species of <italic><tp:taxon-name><tp:taxon-name-part taxon-name-part-type="genus" reg="Neillia">N.</tp:taxon-name-part><tp:taxon-name-part taxon-name-part-type="species" reg="daloushanensis">daloushanensis</tp:taxon-name-part></tp:taxon-name></italic> and its relatives.</p></caption><table id="TID0ENAAI" rules="all"><tbody><tr><th rowspan="1" colspan="1">Character</th><th rowspan="1" colspan="1">
                    <tp:taxon-name><tp:taxon-name-part taxon-name-part-type="genus" reg="Neillia">N.</tp:taxon-name-part><tp:taxon-name-part taxon-name-part-type="species" reg="daloushanensis">daloushanensis</tp:taxon-name-part></tp:taxon-name>
                  </th><th rowspan="1" colspan="1">
                    <tp:taxon-name><tp:taxon-name-part taxon-name-part-type="genus" reg="Neillia">N.</tp:taxon-name-part><tp:taxon-name-part taxon-name-part-type="species" reg="gracilis">gracilis</tp:taxon-name-part></tp:taxon-name>
                  </th><th rowspan="1" colspan="1">
                    <tp:taxon-name><tp:taxon-name-part taxon-name-part-type="genus" reg="Neillia">N.</tp:taxon-name-part><tp:taxon-name-part taxon-name-part-type="species" reg="affinis">affinis</tp:taxon-name-part></tp:taxon-name>
                  </th><th rowspan="1" colspan="1">
                    <tp:taxon-name><tp:taxon-name-part taxon-name-part-type="genus" reg="Neillia">N.</tp:taxon-name-part><tp:taxon-name-part taxon-name-part-type="species" reg="sinensis">sinensis</tp:taxon-name-part></tp:taxon-name>
                  </th></tr><tr><td rowspan="1" colspan="1">Growth form</td><td rowspan="1" colspan="1">Lianas, rhizomes woody</td><td rowspan="1" colspan="1">Subshrubs low</td><td rowspan="1" colspan="1">Erect shrubs</td><td rowspan="1" colspan="1">Erect shrubs</td></tr><tr><td rowspan="1" colspan="1">Stem</td><td rowspan="1" colspan="1">0.5–1.4 m long, stout</td><td rowspan="1" colspan="1">Less than 0.5 m tall, slender</td><td rowspan="1" colspan="1">Ca. 2 m tall, slender</td><td rowspan="1" colspan="1">Ca. 4 m tall, slender</td></tr><tr><td rowspan="1" colspan="1">Leaf size</td><td rowspan="1" colspan="1">5–9 × 3–6 cm</td><td rowspan="1" colspan="1">2.5–3.5 × 2–3 cm</td><td rowspan="1" colspan="1">3.5–6.8 × 3–5 cm</td><td rowspan="1" colspan="1">5–11 × 3–6 cm</td></tr><tr><td rowspan="1" colspan="1">Leaf margin</td><td rowspan="1" colspan="1">Obtuse doubly serrate</td><td rowspan="1" colspan="1">Sharply doubly serrate</td><td rowspan="1" colspan="1">Serrate</td><td rowspan="1" colspan="1">Sharply doubly serrate</td></tr><tr><td rowspan="1" colspan="1">Leaf surface pubescence</td><td rowspan="1" colspan="1">Both surfaces are pubescent along veins, the rest are pubescence less</td><td rowspan="1" colspan="1">Both surfaces are sparsely pubescent or subglabrous</td><td rowspan="1" colspan="1">Both surfaces are glabrous or subglabrous</td><td rowspan="1" colspan="1">Glabrous on both surfaces or abaxially pubescent in vein axils</td></tr><tr><td rowspan="1" colspan="1">Stipules</td><td rowspan="1" colspan="1">0.8–1.3 × 0.6–1.1 cm, herbaceous, wide-ovate, margin undulate or obtusely crenate, sessile, apex blunt, clasping</td><td rowspan="1" colspan="1">0.4–0.6 × 0.3–0.5 cm, herbaceous, ovate or triangular-ovate, margin serrate, stipule petiole, without clasping</td><td rowspan="1" colspan="1">Ca. 0.4 cm, membranous, long ovate to linear-lanceolate, without clasping</td><td rowspan="1" colspan="1">0.8–1 cm long, membranous, anceolate to ovate-lanceolate, margin entire, without clasping</td></tr><tr><td rowspan="1" colspan="1">Racemes length</td><td rowspan="1" colspan="1">Ca. 2.4 cm</td><td rowspan="1" colspan="1">1–1.8 cm</td><td rowspan="1" colspan="1">3–8 cm</td><td rowspan="1" colspan="1">4–9 cm</td></tr><tr><td rowspan="1" colspan="1">Peduncle and pedicels</td><td rowspan="1" colspan="1">Pubescent</td><td rowspan="1" colspan="1">Subglabrous</td><td rowspan="1" colspan="1">Pubescent</td><td rowspan="1" colspan="1">Glabrous</td></tr><tr><td rowspan="1" colspan="1">Calyx tube</td><td rowspan="1" colspan="1">Densely pilose on both surfaces, abaxially stipitate glandular</td><td rowspan="1" colspan="1">Abaxially slightly pubescent, without glands</td><td rowspan="1" colspan="1">Abaxially densely pubescent and stipitate glandular</td><td rowspan="1" colspan="1">Abaxially glabrous or glandular</td></tr><tr><td rowspan="1" colspan="1">Seeds</td><td rowspan="1" colspan="1">2–4</td><td rowspan="1" colspan="1">2</td><td rowspan="1" colspan="1">4–6 (10)</td><td rowspan="1" colspan="1">4–5</td></tr></tbody></table></table-wrap><fig id="F1" position="float" orientation="portrait"><object-id xmlns:xlink="http://www.w3.org/1999/xlink" content-type="doi" xlink:type="simple">10.3897/phytokeys.261.152449.figure1</object-id><object-id xmlns:xlink="http://www.w3.org/1999/xlink" content-type="arpha" xlink:type="simple">D5A39C65-82DE-55E1-8CC9-249A80CF701E</object-id><label>Figure 1.</label><caption><p><italic><tp:taxon-name><tp:taxon-name-part taxon-name-part-type="genus" reg="Neillia">Neillia</tp:taxon-name-part><tp:taxon-name-part taxon-name-part-type="species" reg="daloushanensis">daloushanensis</tp:taxon-name-part></tp:taxon-name></italic>. A. Habitat; B. Plant; C. Stem base; D. Stems and leaves.</p></caption><graphic xmlns:xlink="http://www.w3.org/1999/xlink" xlink:href="phytokeys-261-175_article-152449__-g001.jpg" position="float" orientation="portrait" xlink:type="simple" id="oo_1395517.jpg"><uri content-type="original_file" xlink:type="simple">https://binary.pensoft.net/fig/1395517</uri></graphic></fig><fig id="F2" position="float" orientation="portrait"><object-id xmlns:xlink="http://www.w3.org/1999/xlink" content-type="doi" xlink:type="simple">10.3897/phytokeys.261.152449.figure2</object-id><object-id xmlns:xlink="http://www.w3.org/1999/xlink" content-type="arpha" xlink:type="simple">94D22161-BB99-5990-B8A9-73D16BD137CC</object-id><label>Figure 2.</label><caption><p><italic><tp:taxon-name><tp:taxon-name-part taxon-name-part-type="genus" reg="Neillia">Neillia</tp:taxon-name-part><tp:taxon-name-part taxon-name-part-type="species" reg="daloushanensis">daloushanensis</tp:taxon-name-part></tp:taxon-name></italic>. A. Leaves from above; B. Leaves from below; C, F. Stipules; D. Flowers; E. Raceme; G. Dissected flower; H. Stipitate glands; I. Calyx tube; J. Ovary; K. Fruit; L, M, N. Seeds.</p></caption><graphic xmlns:xlink="http://www.w3.org/1999/xlink" xlink:href="phytokeys-261-175_article-152449__-g002.jpg" position="float" orientation="portrait" xlink:type="simple" id="oo_1395518.jpg"><uri content-type="original_file" xlink:type="simple">https://binary.pensoft.net/fig/1395518</uri></graphic></fig></tp:treatment-sec><tp:treatment-sec sec-type="description" id="SECID0ELMAG"><title>Description.</title><p><bold><italic>Creeping lianas</italic></bold>, rhizomes woody. <bold><italic>Branchlets</italic></bold> stout, angular, glabrous, 0.5–1.4 m long. <bold><italic>Leaves</italic></bold> blade ovate or triangular-ovate, 5–9 × 3–6 cm, apex acuminate or long acuminate, base heart-shaped, margin obtuse doubly serrate and irregular 3–5-lobed, rarely indehiscent, pubescent on both surfaces along veins. Petiole 1.2–2.3 cm long, sparsely pilose. <bold><italic>Stipules</italic></bold> large and wide, broadly ovoid, sessile, clasping, 0.8–1.3 × 0.6–1.1 cm, apex blunt, margin wavy-toothed, rarely entire, ciliate. <bold><italic>Terminal raceme</italic></bold> with 4–11 flowers, ca. 2.4 cm long. Bracts ovate, margin with ciliate. Pedicel ca. 0.2 cm, pilose. <bold><italic>Flowers</italic></bold> ca. 0.5 cm in diameter. <bold><italic>Calyx tube</italic></bold> bell-shaped, 0.3–0.4 cm long, densely pilose on both surfaces, covered with abaxially stipitate glandular. <bold><italic>Sepals</italic></bold> triangular-ovate, 0.2–0.3 cm long, apex tapering, margin entire, slightly pilose on both surfaces. <bold><italic>Petals</italic></bold> obovate, white or pinkish, ca. 0.3 × 0.3 cm, apex emarginate, ciliate. <bold><italic>Stamens</italic></bold> ca. 20, inserted at the edge of the calyx tube, not exceeding the sepals in height. <bold><italic>Ovary</italic></bold> densely villous, with 2–4 ovules. <bold><italic>Follicles</italic></bold> hidden in the persistent calyx tube. <bold><italic>Seeds</italic></bold> 2–4, bright brown, with raised seed ridges.</p></tp:treatment-sec><tp:treatment-sec sec-type="distribution" id="SECID0EIOAG"><title>Distribution and habitat.</title><p>This species is currently known only from Dashahe National Nature Reserve, Daozhen Gelaozu Miaozu Autonomous County, Guizhou Province, where it grows on bare high-altitude land or at the edges of shrubs at an altitude of ca. 1900 m (Fig. <xref ref-type="fig" rid="F3">3</xref>). It may also occur in adjacent areas of Chongqing Province.</p><fig id="F3" position="float" orientation="portrait"><object-id xmlns:xlink="http://www.w3.org/1999/xlink" content-type="doi" xlink:type="simple">10.3897/phytokeys.261.152449.figure3</object-id><object-id xmlns:xlink="http://www.w3.org/1999/xlink" content-type="arpha" xlink:type="simple">D331B978-0768-51C9-A7D7-62D287AD954A</object-id><label>Figure 3.</label><caption><p>Geographical distribution of <italic><tp:taxon-name><tp:taxon-name-part taxon-name-part-type="genus" reg="Neillia">Neillia</tp:taxon-name-part><tp:taxon-name-part taxon-name-part-type="species" reg="daloushanensis">daloushanensis</tp:taxon-name-part></tp:taxon-name></italic>.</p></caption><graphic xmlns:xlink="http://www.w3.org/1999/xlink" xlink:href="phytokeys-261-175_article-152449__-g003.jpg" position="float" orientation="portrait" xlink:type="simple" id="oo_1395519.jpg"><uri content-type="original_file" xlink:type="simple">https://binary.pensoft.net/fig/1395519</uri></graphic></fig></tp:treatment-sec><tp:treatment-sec sec-type="phenology" id="SECID0EKPAG"><title>Phenology.</title><p>The flowering and fruiting period is from September to December.</p></tp:treatment-sec><tp:treatment-sec sec-type="etymology" id="SECID0EPPAG"><title>Etymology.</title><p>“daloushanensis” specifically refers to the Dalou mountain range.</p></tp:treatment-sec><tp:treatment-sec sec-type="Local name" id="SECID0E5PAG"><title>Local name.</title><p>Simplified Chinese: 大娄山绣线梅.</p></tp:treatment-sec><tp:treatment-sec sec-type="conservation status" id="SECID0EDQAG"><title>Conservation status.</title><p>We investigated potential habitats in the surrounding area and found that <italic><tp:taxon-name><tp:taxon-name-part taxon-name-part-type="genus" reg="Neillia">Neillia</tp:taxon-name-part><tp:taxon-name-part taxon-name-part-type="species" reg="daloushanensis">daloushanensis</tp:taxon-name-part></tp:taxon-name></italic> primarily grows on sandy-gravel soil with ample light and good drainage. The soil in these habitats is relatively poor, and the species is absent from adjacent shrublands characterized by deep humus layers. Although <italic><tp:taxon-name><tp:taxon-name-part taxon-name-part-type="genus" reg="Neillia">N.</tp:taxon-name-part><tp:taxon-name-part taxon-name-part-type="species" reg="daloushanensis">daloushanensis</tp:taxon-name-part></tp:taxon-name></italic> occasionally occurs at forest edges, its growth there is noticeably poorer than on exposed bare ground. Due to the limited extent of suitable bare land, the estimated population size is fewer than 50 individuals. Additionally, a review of image and specimen databases from regions with similar habitats and elevations revealed no other known populations. However, as a comprehensive investigation of the population status of <italic><tp:taxon-name><tp:taxon-name-part taxon-name-part-type="genus" reg="Neillia">N.</tp:taxon-name-part><tp:taxon-name-part taxon-name-part-type="species" reg="daloushanensis">daloushanensis</tp:taxon-name-part></tp:taxon-name></italic> has not yet been conducted, we recommend classifying it as Data Deficient “DD” according to the IUCN criteria (<xref ref-type="bibr" rid="B8">IUCN 2022</xref>).</p></tp:treatment-sec><tp:treatment-sec sec-type="Phylogenetic affiliation" id="SECID0EORAG"><title>Phylogenetic affiliation.</title><p>The phylogenetic analysis reveals that <italic><tp:taxon-name><tp:taxon-name-part taxon-name-part-type="genus" reg="Neillia">N.</tp:taxon-name-part><tp:taxon-name-part taxon-name-part-type="species" reg="daloushanensis">daloushanensis</tp:taxon-name-part></tp:taxon-name></italic> forms a distinct clade sister to a group comprising <tp:taxon-name><tp:taxon-name-part taxon-name-part-type="genus" reg="Neillia">N.</tp:taxon-name-part><tp:taxon-name-part taxon-name-part-type="species" reg="affinis">affinis</tp:taxon-name-part><tp:taxon-name-part taxon-name-part-type="infraspecific-rank">var.</tp:taxon-name-part><tp:taxon-name-part taxon-name-part-type="variety" reg="pauciflora">pauciflora</tp:taxon-name-part></tp:taxon-name>, <italic><tp:taxon-name><tp:taxon-name-part taxon-name-part-type="genus" reg="Neillia">N.</tp:taxon-name-part><tp:taxon-name-part taxon-name-part-type="species" reg="thyrsiflora">thyrsiflora</tp:taxon-name-part></tp:taxon-name></italic>, and <italic><tp:taxon-name><tp:taxon-name-part taxon-name-part-type="genus" reg="Neillia">N.</tp:taxon-name-part><tp:taxon-name-part taxon-name-part-type="species" reg="gracilis">gracilis</tp:taxon-name-part></tp:taxon-name></italic>, rather than clustering exclusively with its morphologically similar species, <italic><tp:taxon-name><tp:taxon-name-part taxon-name-part-type="genus" reg="Neillia">N.</tp:taxon-name-part><tp:taxon-name-part taxon-name-part-type="species" reg="gracilis">gracilis</tp:taxon-name-part></tp:taxon-name></italic> (Fig. <xref ref-type="fig" rid="F4">4</xref>). Morphologically, only <italic><tp:taxon-name><tp:taxon-name-part taxon-name-part-type="genus" reg="Neillia">N.</tp:taxon-name-part><tp:taxon-name-part taxon-name-part-type="species" reg="daloushanensis">daloushanensis</tp:taxon-name-part></tp:taxon-name></italic> is a semi-lignified creeping liana, which can also be well distinguished by the large and wide stipules, densely pilose calyx tube on both surfaces and seeds 2–4.</p><fig id="F4" position="float" orientation="portrait"><object-id xmlns:xlink="http://www.w3.org/1999/xlink" content-type="doi" xlink:type="simple">10.3897/phytokeys.261.152449.figure4</object-id><object-id xmlns:xlink="http://www.w3.org/1999/xlink" content-type="arpha" xlink:type="simple">85C82C3D-C073-5934-A046-26313B17CC29</object-id><label>Figure 4.</label><caption><p>Phylogenetic tree of <italic><tp:taxon-name><tp:taxon-name-part taxon-name-part-type="genus" reg="Neillia">Neillia</tp:taxon-name-part></tp:taxon-name></italic> estimated using the Maximum Likelihood (<abbrev xmlns:xlink="http://www.w3.org/1999/xlink" xlink:title="Maximum Likelihood" id="ABBRID0EPUAG" xlink:type="simple">ML</abbrev>) algorithm with IQ-TREE2 based on 703 single-copy nuclear (<abbrev xmlns:xlink="http://www.w3.org/1999/xlink" xlink:title="single-copy nuclear" id="ABBRID0ETUAG" xlink:type="simple">SCN</abbrev>) genes. Numbers on the branches indicate <abbrev xmlns:xlink="http://www.w3.org/1999/xlink" xlink:title="Maximum Likelihood" id="ABBRID0EXUAG" xlink:type="simple">ML</abbrev> bootstrap values.</p></caption><graphic xmlns:xlink="http://www.w3.org/1999/xlink" xlink:href="phytokeys-261-175_article-152449__-g004.jpg" position="float" orientation="portrait" xlink:type="simple" id="oo_1395520.jpg"><uri content-type="original_file" xlink:type="simple">https://binary.pensoft.net/fig/1395520</uri></graphic></fig><fig id="F5" position="float" orientation="portrait"><object-id xmlns:xlink="http://www.w3.org/1999/xlink" content-type="doi" xlink:type="simple">10.3897/phytokeys.261.152449.figure5</object-id><object-id xmlns:xlink="http://www.w3.org/1999/xlink" content-type="arpha" xlink:type="simple">548F5656-E590-588D-A8B3-45A5624D10F5</object-id><label>Figure 5.</label><caption><p><italic><tp:taxon-name><tp:taxon-name-part taxon-name-part-type="genus" reg="Neillia">Neillia</tp:taxon-name-part><tp:taxon-name-part taxon-name-part-type="species" reg="daloushanensis">daloushanensis</tp:taxon-name-part></tp:taxon-name></italic>. A. Plant; B. Leaves from above; C. Leaves from below; D, E. Stipules; F. Raceme; G. Flower bract; H. Petals; I. Calyx tube; J. Ovary; K. Stipitate glands; L. Fruit; M. Seed.</p></caption><graphic xmlns:xlink="http://www.w3.org/1999/xlink" xlink:href="phytokeys-261-175_article-152449__-g005.jpg" position="float" orientation="portrait" xlink:type="simple" id="oo_1395521.jpg"><uri content-type="original_file" xlink:type="simple">https://binary.pensoft.net/fig/1395521</uri></graphic></fig></tp:treatment-sec><ref-list><ref id="B8"><mixed-citation xmlns:xlink="http://www.w3.org/1999/xlink" xlink:type="simple">IUCN (<year>2022</year>) Guidelines for using the IUCN Red List categories and criteria. Version 15.1: Prepared by the Standards and Petitions Committee in July 2022.</mixed-citation></ref></ref-list></tp:taxon-treatment>
